# Supplementary material for: Crystal structures of three N-(aryl­sulfon­yl)-4-fluoro­benzamides
Source: Acta Crystallogr E Crystallogr Commun. 2016 Mar 31;72(Pt 4):575–82. doi: 10.1107/S2056989016005089 (PMC4910346; doi:10.1107/S2056989016005089)
Supplement: Supplementary file 1 [file e-72-00575-sup1.cif]

##############################################################################
#                                                                            #
# This CIF contains the data in a paper accepted for publication in          #
# Acta Crystallographica Section E. It conforms to the requirements of       #
# Notes for Authors for Acta Crystallographica Section E, and has been       #
# peer reviewed under the auspices of the IUCr Commission on Journals.       #
#                                                                            #
# Full details of the Crystallographic Information File format               #
# are given in the paper "The Crystallographic Information File (CIF):       #
# a New Standard Archive File for Crystallography" by S. R. Hall, F. H.      #
# Allen and I. D. Brown [Acta Cryst. (1991), A47, 655-685].                  #
#                                                                            #
# The current version of the core CIF dictionary is obtainable from          #
# ftp://ftp.iucr.org/pub/cif_core.dic.                                       #
#                                                                            #
# Software is freely available for graphical display of the structure(s)     #
# in this CIF. For information consult the CIF software page                 #
# http://www.iucr.org/resources/cif/software.                                #
#                                                                            #
# This file may be used for bona fide research purposes within the           #
# scientific community so long as proper attribution is given to the journal # 
# article from which it was obtained.                                        #
#                                                                            #
##############################################################################
data_I
_database_code_depnum_ccdc_archive 'CCDC 1470503'
_audit_creation_method     SHELXL-97
_chemical_name_systematic
;
4-Fluoro-<i>N</i>-(2-methylphenylsulfonyl)benzamide
;
_chemical_name_common     ?
_chemical_formula_moiety     'C14 H12 F1 N1 O3 S1'
_chemical_formula_sum     'C14 H12 F1 N1 O3 S1'
_chemical_formula_iupac     'C14 H12 F1 N1 O3 S1'
_chemical_formula_weight     293.31
_chemical_melting_point     406
_symmetry_cell_setting     monoclinic
_symmetry_space_group_name_H-M     'P 21/c'
_symmetry_space_group_name_hall     '-P 2ybc'
loop_
    _symmetry_equiv_pos_as_xyz
    'x, y, z'
    '-x, y+1/2, -z+1/2'
    '-x, -y, -z'
    'x, -y-1/2, z-1/2'
_cell_length_a     10.0259(3)
_cell_length_b     12.4289(3)
_cell_length_c     21.6241(6)
_cell_angle_alpha     90.00
_cell_angle_beta     92.4430(10)
_cell_angle_gamma     90.00
_cell_volume     2692.15(13)
_cell_formula_units_Z     8
_cell_measurement_reflns_used     147
_cell_measurement_theta_min     5.4
_cell_measurement_theta_max     64.8
_cell_measurement_temperature     173(2)
_cell_special_details     Prism
_exptl_crystal_description     Prism
_exptl_crystal_colour     Colourless
_exptl_crystal_size_max     0.28
_exptl_crystal_size_mid     0.26
_exptl_crystal_size_min     0.21
_exptl_crystal_density_diffrn     1.447
_exptl_crystal_density_meas     ?
_exptl_crystal_density_method     'not measured'
_exptl_crystal_F_000     1216
_exptl_absorpt_coefficient_mu     2.324
_exptl_absorpt_correction_type     multi-scan
_exptl_absorpt_process_details
;
(SADABS; Bruker, 2009)
;
_exptl_absorpt_correction_T_min     0.548
_exptl_absorpt_correction_T_max     0.614
_exptl_special_details     ?
_diffrn_ambient_temperature     173(2)
_diffrn_radiation_type     CuK\a
_diffrn_radiation_wavelength     1.54178
_diffrn_radiation_source     'fine-focus sealed tube'
_diffrn_radiation_monochromator     graphite
_diffrn_measurement_device_type     'Bruker APEXII'
_diffrn_measurement_method     'phi and \f scans'
_diffrn_detector_area_resol_mean     ?
_diffrn_reflns_number     26667
_diffrn_reflns_av_R_equivalents     0.0419
_diffrn_reflns_av_sigmaI/netI     0.0324
_diffrn_reflns_theta_min     5.43
_diffrn_reflns_theta_max     64.79
_diffrn_reflns_theta_full     64.79
_diffrn_measured_fraction_theta_max     0.965
_diffrn_measured_fraction_theta_full     0.965
_diffrn_reflns_limit_h_min     -11
_diffrn_reflns_limit_h_max     11
_diffrn_reflns_limit_k_min     -14
_diffrn_reflns_limit_k_max     14
_diffrn_reflns_limit_l_min     -25
_diffrn_reflns_limit_l_max     22
_diffrn_standards_number     1
_diffrn_standards_interval_count     1
_diffrn_standards_interval_time     2
_diffrn_standards_decay_%     0.1
_refine_special_details
;
 Refinement of F^2^ against ALL reflections.  The weighted R-factor wR and
 goodness of fit S are based on F^2^, conventional R-factors R are based
 on F, with F set to zero for negative F^2^. The threshold expression of
 F^2^ > 2\s(F^2^) is used only for calculating R-factors(gt) etc. and is
 not relevant to the choice of reflections for refinement.  R-factors based
 on F^2^ are statistically about twice as large as those based on F, and R-
 factors based on ALL data will be even larger.
;
_reflns_number_total     4404
_reflns_number_gt     4165
_reflns_threshold_expression     >2\s(I)
_refine_ls_structure_factor_coef     Fsqd
_refine_ls_matrix_type     full
_refine_ls_R_factor_all     0.0423
_refine_ls_R_factor_gt     0.0404
_refine_ls_wR_factor_gt     0.1172
_refine_ls_wR_factor_ref     0.1206
_refine_ls_goodness_of_fit_ref     1.000
_refine_ls_restrained_S_all     1.000
_refine_ls_number_reflns     4404
_refine_ls_number_parameters     371
_refine_ls_number_restraints     0
_refine_ls_hydrogen_treatment     mixed
_refine_ls_weighting_scheme     calc
_refine_ls_weighting_details
         'calc w=1/[\s^2^(Fo^2^)+(0.0793P)^2^+2.0561P] where P=(Fo^2^+2Fc^2^)/3'
_atom_sites_solution_hydrogens     geom
_atom_sites_solution_primary     direct
_atom_sites_solution_secondary     difmap
_refine_ls_shift/su_max     0.001
_refine_ls_shift/su_mean     0.000
_refine_diff_density_max     0.362
_refine_diff_density_min     -0.464
_refine_ls_extinction_method     none
_refine_ls_extinction_coef     ?
loop_
    _atom_type_symbol
    _atom_type_description
    _atom_type_scat_dispersion_real
    _atom_type_scat_dispersion_imag
    _atom_type_scat_source
    'C' 'C' 0.0181 0.0091
                         'International Tables Vol C Tables 4.2.6.8 and 6.1.1.4'
    'H' 'H' 0.0000 0.0000
                         'International Tables Vol C Tables 4.2.6.8 and 6.1.1.4'
    'N' 'N' 0.0311 0.0180
                         'International Tables Vol C Tables 4.2.6.8 and 6.1.1.4'
    'O' 'O' 0.0492 0.0322
                         'International Tables Vol C Tables 4.2.6.8 and 6.1.1.4'
    'F' 'F' 0.0727 0.0534
                         'International Tables Vol C Tables 4.2.6.8 and 6.1.1.4'
    'S' 'S' 0.3331 0.5567
                         'International Tables Vol C Tables 4.2.6.8 and 6.1.1.4'
_computing_data_collection
;
APEX2 (Bruker, 2009)
;
_computing_cell_refinement
;
APEX2 and SAINT-Plus (Bruker, 2009)
;
_computing_data_reduction
;
SAINT-Plus and XPREP (Bruker, 2009)
;
_computing_structure_solution
;
SHELXS97 (Sheldrick, 2008)
;
_computing_structure_refinement
;
SHELXL97 (Sheldrick, 2008)
;
_computing_molecular_graphics
;
Mercury (Macrae <i>et al.</i>,  2008)
;
_computing_publication_material
;
SHELXL97 (Sheldrick, 2008)
;
loop_
    _atom_site_type_symbol
    _atom_site_label
    _atom_site_fract_x
    _atom_site_fract_y
    _atom_site_fract_z
    _atom_site_U_iso_or_equiv
    _atom_site_adp_type
    _atom_site_calc_flag
    _atom_site_refinement_flags
    _atom_site_occupancy
    _atom_site_symmetry_multiplicity
    _atom_site_disorder_assembly
    _atom_site_disorder_group
    H H1B 0.025(3) 0.916(2) 0.1633(11) 0.025(6) Uiso d . 1 1 . .
    H H1A 0.141(3) 1.144(2) 0.0099(15) 0.047(9) Uiso d . 1 1 . .
    S S1B 0.19601(5) 0.98360(4) 0.12225(2) 0.01914(16) Uani d . 1 1 . .
    S S1A 0.23194(5) 1.14938(4) -0.07809(2) 0.02559(17) Uani d . 1 1 . .
    F F1B -0.25542(13) 0.86212(10) 0.41052(6) 0.0328(3) Uani d . 1 1 . .
    O O3B 0.15022(14) 1.09200(11) 0.24124(6) 0.0235(3) Uani d . 1 1 . .
    F F1A -0.30717(16) 1.30341(12) 0.16831(7) 0.0461(4) Uani d . 1 1 . .
    N N1B 0.08517(17) 0.95866(14) 0.17484(8) 0.0208(4) Uani d . 1 1 . .
    O O2B 0.17274(15) 0.90165(12) 0.07688(6) 0.0290(4) Uani d . 1 1 . .
    O O1B 0.18579(15) 1.09350(12) 0.10231(6) 0.0267(3) Uani d . 1 1 . .
    N N1A 0.12947(17) 1.17667(15) -0.02228(8) 0.0232(4) Uani d . 1 1 . .
    C C9B -0.05607(19) 0.86357(15) 0.27587(9) 0.0200(4) Uani d . 1 1 . .
    H H9B -0.0281 0.8166 0.2456 0.024 Uiso calc R 1 1 . .
    C C8A -0.05155(19) 1.26905(17) 0.02721(9) 0.0223(4) Uani d . 1 1 . .
    O O3A 0.04337(19) 1.32855(18) -0.06557(9) 0.0580(6) Uani d . 1 1 . .
    C C13B -0.0598(2) 1.04189(16) 0.32012(9) 0.0203(4) Uani d . 1 1 . .
    H H13B -0.0330 1.1135 0.3199 0.024 Uiso calc R 1 1 . .
    C C8B -0.01651(19) 0.97167(15) 0.27488(9) 0.0181(4) Uani d . 1 1 . .
    C C11B -0.1779(2) 0.89869(17) 0.36500(9) 0.0223(4) Uani d . 1 1 . .
    C C11A -0.2225(2) 1.29198(18) 0.12140(10) 0.0275(5) Uani d . 1 1 . .
    C C2A 0.4432(2) 1.27633(19) -0.03690(10) 0.0289(5) Uani d . 1 1 . .
    C C7B 0.07876(19) 1.01470(15) 0.23026(9) 0.0187(4) Uani d . 1 1 . .
    C C1B 0.35084(19) 0.96772(16) 0.16277(8) 0.0191(4) Uani d . 1 1 . .
    O O1A 0.15399(18) 1.14550(19) -0.13481(7) 0.0515(6) Uani d . 1 1 . .
    C C10A -0.1853(2) 1.18949(17) 0.10451(10) 0.0257(5) Uani d . 1 1 . .
    H H10A -0.2181 1.1294 0.1245 0.031 Uiso calc R 1 1 . .
    C C12A -0.1790(2) 1.38297(17) 0.09230(11) 0.0284(5) Uani d . 1 1 . .
    H H12A -0.2062 1.4509 0.1046 0.034 Uiso calc R 1 1 . .
    C C2B 0.3912(2) 0.86733(17) 0.18633(9) 0.0259(5) Uani d . 1 1 . .
    C C10B -0.1364(2) 0.82636(16) 0.32158(9) 0.0218(4) Uani d . 1 1 . .
    H H10B -0.1618 0.7545 0.3230 0.026 Uiso calc R 1 1 . .
    C C1A 0.34173(19) 1.25928(16) -0.08229(9) 0.0215(4) Uani d . 1 1 . .
    C C9A -0.0986(2) 1.17872(16) 0.05733(9) 0.0211(4) Uani d . 1 1 . .
    H H9A -0.0711 1.1106 0.0455 0.025 Uiso calc R 1 1 . .
    C C3B 0.5152(2) 0.8644(2) 0.21795(11) 0.0357(6) Uani d . 1 1 . .
    H H3B 0.5455 0.7996 0.2349 0.043 Uiso calc R 1 1 . .
    C C12B -0.1426(2) 1.00568(16) 0.36547(9) 0.0232(4) Uani d . 1 1 . .
    H H12B -0.1733 1.0523 0.3953 0.028 Uiso calc R 1 1 . .
    C C6B 0.4292(2) 1.05960(18) 0.16986(9) 0.0246(4) Uani d . 1 1 . .
    H H6B 0.3992 1.1251 0.1538 0.029 Uiso calc R 1 1 . .
    C C13A -0.0943(2) 1.37067(17) 0.04461(11) 0.0287(5) Uani d . 1 1 . .
    H H13A -0.0652 1.4310 0.0237 0.034 Uiso calc R 1 1 . .
    C C6A 0.3221(2) 1.32776(19) -0.13289(11) 0.0311(5) Uani d . 1 1 . .
    H H6A 0.2538 1.3141 -0.1623 0.037 Uiso calc R 1 1 . .
    C C14B 0.3083(3) 0.76662(18) 0.17972(12) 0.0382(6) Uani d . 1 1 . .
    H H14A 0.3605 0.7058 0.1936 0.057 Uiso calc R 1 1 . .
    H H14B 0.2805 0.7568 0.1371 0.057 Uiso calc R 1 1 . .
    H H14C 0.2311 0.7730 0.2043 0.057 Uiso calc R 1 1 . .
    C C7A 0.0419(2) 1.26305(19) -0.02419(10) 0.0288(5) Uani d . 1 1 . .
    C C5B 0.5520(2) 1.0525(2) 0.20096(10) 0.0337(5) Uani d . 1 1 . .
    H H5B 0.6059 1.1131 0.2057 0.040 Uiso calc R 1 1 . .
    C C4B 0.5943(2) 0.9547(2) 0.22491(10) 0.0395(6) Uani d . 1 1 . .
    H H4B 0.6769 0.9497 0.2459 0.047 Uiso calc R 1 1 . .
    C C5A 0.4038(3) 1.4155(2) -0.13928(14) 0.0440(7) Uani d . 1 1 . .
    H H5A 0.3927 1.4605 -0.1735 0.053 Uiso calc R 1 1 . .
    C C4A 0.5015(3) 1.4359(2) -0.09479(16) 0.0519(8) Uani d . 1 1 . .
    H H4A 0.5553 1.4964 -0.0983 0.062 Uiso calc R 1 1 . .
    C C3A 0.5214(3) 1.3684(2) -0.04501(14) 0.0457(7) Uani d . 1 1 . .
    H H3A 0.5890 1.3843 -0.0156 0.055 Uiso calc R 1 1 . .
    C C14A 0.4705(3) 1.2051(3) 0.01773(12) 0.0456(7) Uani d . 1 1 . .
    H H14D 0.3884 1.1898 0.0372 0.068 Uiso calc R 1 1 . .
    H H14E 0.5308 1.2407 0.0467 0.068 Uiso calc R 1 1 . .
    H H14F 0.5099 1.1391 0.0044 0.068 Uiso calc R 1 1 . .
    O O2A 0.30147(18) 1.05485(12) -0.05762(8) 0.0405(4) Uani d . 1 1 . .
loop_
    _atom_site_aniso_label
    _atom_site_aniso_U_11
    _atom_site_aniso_U_22
    _atom_site_aniso_U_33
    _atom_site_aniso_U_12
    _atom_site_aniso_U_13
    _atom_site_aniso_U_23
    S1B 0.0203(3) 0.0232(3) 0.0137(3) -0.00057(17) -0.00218(19) -0.00037(17)
    S1A 0.0249(3) 0.0336(3) 0.0185(3) -0.0111(2) 0.0033(2) -0.0071(2)
    F1B 0.0362(7) 0.0321(7) 0.0311(7) -0.0018(5) 0.0135(6) 0.0065(5)
    O3B 0.0282(8) 0.0217(7) 0.0209(7) -0.0055(6) 0.0024(6) -0.0018(6)
    F1A 0.0571(9) 0.0440(8) 0.0390(8) 0.0092(7) 0.0248(7) -0.0041(6)
    N1B 0.0195(9) 0.0249(9) 0.0178(9) -0.0062(7) -0.0031(7) -0.0036(7)
    O2B 0.0305(8) 0.0377(8) 0.0189(7) -0.0068(6) 0.0001(6) -0.0088(6)
    O1B 0.0312(8) 0.0285(8) 0.0201(7) 0.0048(6) -0.0012(6) 0.0075(6)
    N1A 0.0223(9) 0.0305(9) 0.0165(9) -0.0020(7) -0.0024(7) 0.0039(7)
    C9B 0.0208(10) 0.0192(9) 0.0197(10) 0.0027(7) -0.0033(8) -0.0031(8)
    C8A 0.0173(10) 0.0286(11) 0.0205(10) 0.0000(8) -0.0047(8) 0.0042(8)
    O3A 0.0389(10) 0.0834(15) 0.0532(12) 0.0299(10) 0.0207(9) 0.0507(11)
    C13B 0.0224(10) 0.0176(9) 0.0205(10) 0.0005(8) -0.0023(8) -0.0007(8)
    C8B 0.0181(10) 0.0196(9) 0.0161(9) 0.0007(7) -0.0037(7) 0.0012(7)
    C11B 0.0197(10) 0.0276(11) 0.0198(10) -0.0001(8) 0.0024(8) 0.0059(8)
    C11A 0.0275(11) 0.0335(12) 0.0217(11) 0.0016(9) 0.0032(9) -0.0050(9)
    C2A 0.0183(10) 0.0414(13) 0.0270(11) -0.0027(9) 0.0014(8) -0.0093(10)
    C7B 0.0200(10) 0.0179(9) 0.0176(9) 0.0023(8) -0.0047(8) 0.0003(7)
    C1B 0.0189(10) 0.0258(10) 0.0127(9) 0.0017(8) 0.0025(7) -0.0010(7)
    O1A 0.0365(10) 0.0998(16) 0.0184(8) -0.0369(10) 0.0025(7) -0.0104(9)
    C10A 0.0288(11) 0.0232(10) 0.0254(11) -0.0040(8) 0.0049(9) 0.0004(8)
    C12A 0.0262(11) 0.0227(10) 0.0358(12) 0.0030(8) -0.0039(9) -0.0040(9)
    C2B 0.0314(12) 0.0284(11) 0.0183(10) 0.0089(9) 0.0055(9) 0.0000(8)
    C10B 0.0222(10) 0.0184(9) 0.0247(11) -0.0014(8) -0.0004(8) 0.0033(8)
    C1A 0.0174(10) 0.0240(10) 0.0234(10) -0.0002(8) 0.0040(8) -0.0025(8)
    C9A 0.0218(10) 0.0218(10) 0.0194(10) -0.0021(8) -0.0027(8) -0.0032(8)
    C3B 0.0346(13) 0.0494(14) 0.0234(11) 0.0220(11) 0.0030(10) 0.0054(10)
    C12B 0.0261(11) 0.0232(10) 0.0202(10) 0.0029(8) 0.0021(8) -0.0028(8)
    C6B 0.0258(11) 0.0305(11) 0.0176(10) -0.0051(9) 0.0027(8) -0.0011(8)
    C13A 0.0222(11) 0.0251(11) 0.0382(13) -0.0008(8) -0.0042(9) 0.0096(9)
    C6A 0.0252(11) 0.0387(12) 0.0300(12) 0.0094(9) 0.0099(9) 0.0066(10)
    C14B 0.0574(16) 0.0207(11) 0.0365(13) 0.0065(10) 0.0022(11) 0.0030(9)
    C7A 0.0192(10) 0.0428(13) 0.0242(11) 0.0026(9) -0.0008(8) 0.0121(10)
    C5B 0.0235(11) 0.0565(15) 0.0214(11) -0.0125(10) 0.0048(9) -0.0069(10)
    C4B 0.0188(11) 0.0783(19) 0.0213(11) 0.0079(12) -0.0006(9) -0.0022(12)
    C5A 0.0447(15) 0.0306(13) 0.0590(17) 0.0096(11) 0.0297(13) 0.0109(12)
    C4A 0.0470(16) 0.0310(13) 0.081(2) -0.0122(12) 0.0373(16) -0.0114(14)
    C3A 0.0278(13) 0.0561(16) 0.0536(17) -0.0163(11) 0.0080(11) -0.0263(14)
    C14A 0.0313(13) 0.0746(19) 0.0301(13) 0.0010(12) -0.0100(10) 0.0012(13)
    O2A 0.0515(11) 0.0221(8) 0.0496(10) -0.0010(7) 0.0231(8) -0.0059(7)
_geom_special_details
;
 All s.u.'s (except the s.u. in the dihedral angle between two l.s. planes)
 are estimated using the full covariance matrix.  The cell s.u.'s are taken
 into account individually in the estimation of s.u.'s in distances, angles
 and torsion angles; correlations between s.u.'s in cell parameters are only
 used when they are defined by crystal symmetry.  An approximate (isotropic)
 treatment of cell s.u.'s is used for estimating s.u.'s involving l.s. planes.
;
loop_
    _geom_bond_atom_site_label_1
    _geom_bond_atom_site_label_2
    _geom_bond_site_symmetry_2
    _geom_bond_distance
    _geom_bond_publ_flag
    S1B O2B . 1.4265(15) ?
    S1B O1B . 1.4347(15) ?
    S1B N1B . 1.6528(18) ?
    S1B C1B . 1.7609(19) ?
    S1A O2A . 1.4268(18) ?
    S1A O1A . 1.4268(17) ?
    S1A N1A . 1.6531(18) ?
    S1A C1A . 1.759(2) ?
    F1B C11B . 1.358(2) ?
    O3B C7B . 1.216(2) ?
    F1A C11A . 1.358(3) ?
    N1B C7B . 1.390(3) ?
    N1B H1B . 0.83(3) ?
    N1A C7A . 1.386(3) ?
    N1A H1A . 0.81(3) ?
    C9B C10B . 1.381(3) ?
    C9B C8B . 1.401(3) ?
    C9B H9B . 0.9300 ?
    C8A C9A . 1.390(3) ?
    C8A C13A . 1.391(3) ?
    C8A C7A . 1.486(3) ?
    O3A C7A . 1.210(3) ?
    C13B C12B . 1.387(3) ?
    C13B C8B . 1.394(3) ?
    C13B H13B . 0.9300 ?
    C8B C7B . 1.486(3) ?
    C11B C12B . 1.376(3) ?
    C11B C10B . 1.377(3) ?
    C11A C12A . 1.374(3) ?
    C11A C10A . 1.381(3) ?
    C2A C1A . 1.400(3) ?
    C2A C3A . 1.402(4) ?
    C2A C14A . 1.492(4) ?
    C1B C6B . 1.391(3) ?
    C1B C2B . 1.401(3) ?
    C10A C9A . 1.375(3) ?
    C10A H10A . 0.9300 ?
    C12A C13A . 1.372(3) ?
    C12A H12A . 0.9300 ?
    C2B C3B . 1.393(3) ?
    C2B C14B . 1.506(3) ?
    C10B H10B . 0.9300 ?
    C1A C6A . 1.394(3) ?
    C9A H9A . 0.9300 ?
    C3B C4B . 1.379(4) ?
    C3B H3B . 0.9300 ?
    C12B H12B . 0.9300 ?
    C6B C5B . 1.381(3) ?
    C6B H6B . 0.9300 ?
    C13A H13A . 0.9300 ?
    C6A C5A . 1.374(4) ?
    C6A H6A . 0.9300 ?
    C14B H14A . 0.9600 ?
    C14B H14B . 0.9600 ?
    C14B H14C . 0.9600 ?
    C5B C4B . 1.381(4) ?
    C5B H5B . 0.9300 ?
    C4B H4B . 0.9300 ?
    C5A C4A . 1.368(4) ?
    C5A H5A . 0.9300 ?
    C4A C3A . 1.373(4) ?
    C4A H4A . 0.9300 ?
    C3A H3A . 0.9300 ?
    C14A H14D . 0.9600 ?
    C14A H14E . 0.9600 ?
    C14A H14F . 0.9600 ?
loop_
    _geom_angle_atom_site_label_1
    _geom_angle_atom_site_label_2
    _geom_angle_atom_site_label_3
    _geom_angle_site_symmetry_1
    _geom_angle_site_symmetry_3
    _geom_angle
    _geom_angle_publ_flag
    O2B S1B O1B . . 117.75(9) ?
    O2B S1B N1B . . 104.14(9) ?
    O1B S1B N1B . . 110.11(9) ?
    O2B S1B C1B . . 112.15(9) ?
    O1B S1B C1B . . 107.84(9) ?
    N1B S1B C1B . . 103.94(9) ?
    O2A S1A O1A . . 118.77(12) ?
    O2A S1A N1A . . 104.66(10) ?
    O1A S1A N1A . . 107.45(10) ?
    O2A S1A C1A . . 110.91(10) ?
    O1A S1A C1A . . 107.63(11) ?
    N1A S1A C1A . . 106.75(9) ?
    C7B N1B S1B . . 123.81(15) ?
    C7B N1B H1B . . 121.1(17) ?
    S1B N1B H1B . . 114.4(17) ?
    C7A N1A S1A . . 123.34(15) ?
    C7A N1A H1A . . 119(2) ?
    S1A N1A H1A . . 117(2) ?
    C10B C9B C8B . . 120.41(18) ?
    C10B C9B H9B . . 119.8 ?
    C8B C9B H9B . . 119.8 ?
    C9A C8A C13A . . 119.5(2) ?
    C9A C8A C7A . . 123.17(19) ?
    C13A C8A C7A . . 117.36(19) ?
    C12B C13B C8B . . 120.45(18) ?
    C12B C13B H13B . . 119.8 ?
    C8B C13B H13B . . 119.8 ?
    C13B C8B C9B . . 119.51(19) ?
    C13B C8B C7B . . 117.28(17) ?
    C9B C8B C7B . . 123.05(18) ?
    F1B C11B C12B . . 118.24(18) ?
    F1B C11B C10B . . 118.33(18) ?
    C12B C11B C10B . . 123.41(19) ?
    F1A C11A C12A . . 118.48(19) ?
    F1A C11A C10A . . 118.6(2) ?
    C12A C11A C10A . . 122.9(2) ?
    C1A C2A C3A . . 115.4(2) ?
    C1A C2A C14A . . 124.7(2) ?
    C3A C2A C14A . . 119.9(2) ?
    O3B C7B N1B . . 121.05(19) ?
    O3B C7B C8B . . 123.19(17) ?
    N1B C7B C8B . . 115.73(16) ?
    C6B C1B C2B . . 122.55(19) ?
    C6B C1B S1B . . 116.40(15) ?
    C2B C1B S1B . . 121.05(16) ?
    C9A C10A C11A . . 118.20(19) ?
    C9A C10A H10A . . 120.9 ?
    C11A C10A H10A . . 120.9 ?
    C13A C12A C11A . . 118.1(2) ?
    C13A C12A H12A . . 120.9 ?
    C11A C12A H12A . . 120.9 ?
    C3B C2B C1B . . 116.1(2) ?
    C3B C2B C14B . . 120.1(2) ?
    C1B C2B C14B . . 123.77(19) ?
    C11B C10B C9B . . 118.15(18) ?
    C11B C10B H10B . . 120.9 ?
    C9B C10B H10B . . 120.9 ?
    C6A C1A C2A . . 122.2(2) ?
    C6A C1A S1A . . 116.56(16) ?
    C2A C1A S1A . . 121.28(17) ?
    C10A C9A C8A . . 120.44(19) ?
    C10A C9A H9A . . 119.8 ?
    C8A C9A H9A . . 119.8 ?
    C4B C3B C2B . . 121.9(2) ?
    C4B C3B H3B . . 119.0 ?
    C2B C3B H3B . . 119.0 ?
    C11B C12B C13B . . 118.04(19) ?
    C11B C12B H12B . . 121.0 ?
    C13B C12B H12B . . 121.0 ?
    C5B C6B C1B . . 119.3(2) ?
    C5B C6B H6B . . 120.4 ?
    C1B C6B H6B . . 120.4 ?
    C12A C13A C8A . . 120.8(2) ?
    C12A C13A H13A . . 119.6 ?
    C8A C13A H13A . . 119.6 ?
    C5A C6A C1A . . 119.9(2) ?
    C5A C6A H6A . . 120.0 ?
    C1A C6A H6A . . 120.0 ?
    C2B C14B H14A . . 109.5 ?
    C2B C14B H14B . . 109.5 ?
    H14A C14B H14B . . 109.5 ?
    C2B C14B H14C . . 109.5 ?
    H14A C14B H14C . . 109.5 ?
    H14B C14B H14C . . 109.5 ?
    O3A C7A N1A . . 121.0(2) ?
    O3A C7A C8A . . 123.2(2) ?
    N1A C7A C8A . . 115.80(18) ?
    C4B C5B C6B . . 119.5(2) ?
    C4B C5B H5B . . 120.3 ?
    C6B C5B H5B . . 120.3 ?
    C5B C4B C3B . . 120.7(2) ?
    C5B C4B H4B . . 119.7 ?
    C3B C4B H4B . . 119.7 ?
    C4A C5A C6A . . 119.3(2) ?
    C4A C5A H5A . . 120.4 ?
    C6A C5A H5A . . 120.4 ?
    C5A C4A C3A . . 120.9(2) ?
    C5A C4A H4A . . 119.6 ?
    C3A C4A H4A . . 119.6 ?
    C4A C3A C2A . . 122.3(2) ?
    C4A C3A H3A . . 118.9 ?
    C2A C3A H3A . . 118.9 ?
    C2A C14A H14D . . 109.5 ?
    C2A C14A H14E . . 109.5 ?
    H14D C14A H14E . . 109.5 ?
    C2A C14A H14F . . 109.5 ?
    H14D C14A H14F . . 109.5 ?
    H14E C14A H14F . . 109.5 ?
loop_
    _geom_torsion_atom_site_label_1
    _geom_torsion_atom_site_label_2
    _geom_torsion_atom_site_label_3
    _geom_torsion_atom_site_label_4
    _geom_torsion_site_symmetry_1
    _geom_torsion_site_symmetry_2
    _geom_torsion_site_symmetry_3
    _geom_torsion_site_symmetry_4
    _geom_torsion
    _geom_torsion_publ_flag
    O2B S1B N1B C7B . . . . 174.96(16) ?
    O1B S1B N1B C7B . . . . -57.91(18) ?
    C1B S1B N1B C7B . . . . 57.37(18) ?
    O2A S1A N1A C7A . . . . -179.46(17) ?
    O1A S1A N1A C7A . . . . -52.3(2) ?
    C1A S1A N1A C7A . . . . 62.90(19) ?
    C12B C13B C8B C9B . . . . -0.7(3) ?
    C12B C13B C8B C7B . . . . -176.25(17) ?
    C10B C9B C8B C13B . . . . -0.6(3) ?
    C10B C9B C8B C7B . . . . 174.72(17) ?
    S1B N1B C7B O3B . . . . 5.4(3) ?
    S1B N1B C7B C8B . . . . -172.64(13) ?
    C13B C8B C7B O3B . . . . 23.1(3) ?
    C9B C8B C7B O3B . . . . -152.28(19) ?
    C13B C8B C7B N1B . . . . -158.91(17) ?
    C9B C8B C7B N1B . . . . 25.7(3) ?
    O2B S1B C1B C6B . . . . 133.35(16) ?
    O1B S1B C1B C6B . . . . 2.11(18) ?
    N1B S1B C1B C6B . . . . -114.76(16) ?
    O2B S1B C1B C2B . . . . -46.72(19) ?
    O1B S1B C1B C2B . . . . -177.95(16) ?
    N1B S1B C1B C2B . . . . 65.17(18) ?
    F1A C11A C10A C9A . . . . -179.39(18) ?
    C12A C11A C10A C9A . . . . 1.5(3) ?
    F1A C11A C12A C13A . . . . -179.49(19) ?
    C10A C11A C12A C13A . . . . -0.3(3) ?
    C6B C1B C2B C3B . . . . 0.4(3) ?
    S1B C1B C2B C3B . . . . -179.57(16) ?
    C6B C1B C2B C14B . . . . 179.6(2) ?
    S1B C1B C2B C14B . . . . -0.3(3) ?
    F1B C11B C10B C9B . . . . -179.09(17) ?
    C12B C11B C10B C9B . . . . -0.6(3) ?
    C8B C9B C10B C11B . . . . 1.2(3) ?
    C3A C2A C1A C6A . . . . 1.6(3) ?
    C14A C2A C1A C6A . . . . -179.0(2) ?
    C3A C2A C1A S1A . . . . -178.41(17) ?
    C14A C2A C1A S1A . . . . 1.0(3) ?
    O2A S1A C1A C6A . . . . 139.74(16) ?
    O1A S1A C1A C6A . . . . 8.3(2) ?
    N1A S1A C1A C6A . . . . -106.81(17) ?
    O2A S1A C1A C2A . . . . -40.3(2) ?
    O1A S1A C1A C2A . . . . -171.72(18) ?
    N1A S1A C1A C2A . . . . 73.19(19) ?
    C11A C10A C9A C8A . . . . -0.8(3) ?
    C13A C8A C9A C10A . . . . -0.8(3) ?
    C7A C8A C9A C10A . . . . -179.80(18) ?
    C1B C2B C3B C4B . . . . -0.8(3) ?
    C14B C2B C3B C4B . . . . 179.9(2) ?
    F1B C11B C12B C13B . . . . 177.87(17) ?
    C10B C11B C12B C13B . . . . -0.6(3) ?
    C8B C13B C12B C11B . . . . 1.3(3) ?
    C2B C1B C6B C5B . . . . 0.3(3) ?
    S1B C1B C6B C5B . . . . -179.72(16) ?
    C11A C12A C13A C8A . . . . -1.4(3) ?
    C9A C8A C13A C12A . . . . 2.0(3) ?
    C7A C8A C13A C12A . . . . -178.98(18) ?
    C2A C1A C6A C5A . . . . -0.1(3) ?
    S1A C1A C6A C5A . . . . 179.88(17) ?
    S1A N1A C7A O3A . . . . -5.6(3) ?
    S1A N1A C7A C8A . . . . 174.40(14) ?
    C9A C8A C7A O3A . . . . 149.7(2) ?
    C13A C8A C7A O3A . . . . -29.2(3) ?
    C9A C8A C7A N1A . . . . -30.3(3) ?
    C13A C8A C7A N1A . . . . 150.71(19) ?
    C1B C6B C5B C4B . . . . -0.6(3) ?
    C6B C5B C4B C3B . . . . 0.1(3) ?
    C2B C3B C4B C5B . . . . 0.6(4) ?
    C1A C6A C5A C4A . . . . -1.7(3) ?
    C6A C5A C4A C3A . . . . 1.9(4) ?
    C5A C4A C3A C2A . . . . -0.3(4) ?
    C1A C2A C3A C4A . . . . -1.4(4) ?
    C14A C2A C3A C4A . . . . 179.2(2) ?
loop_
    _geom_hbond_atom_site_label_d
    _geom_hbond_atom_site_label_h
    _geom_hbond_atom_site_label_a
    _geom_hbond_site_symmetry_A
    _geom_hbond_distance_dh
    _geom_hbond_distance_ha
    _geom_hbond_distance_da
    _geom_hbond_angle_dha
    N1A H1A O1B 5_555 0.81(3) 2.12(3) 2.918(2) 167(2)
    N1B H1B O1A 3_575 0.83(3) 2.02(3) 2.828(3) 162(3)
    C6A H6A O3B 5_555 0.93 2.57 3.313(3) 137
    C10B H10B O1B 2_545 0.93 2.59 3.376(2) 143
    C10B H10B O3B 2_545 0.93 2.46 3.215(2) 139
    C4B H4B Cg 1_455 0.93 2.72 3.646(2) 173
    C14B H14B O2B 5_555 0.96 2.45 3.058(3) 121
_iucr_refine_instructions_details
;
TITL 2014_aug_suchetan_4fba2r_0m in P2(1)/c
CELL  1.54178  10.0259  12.4289  21.6241   90.000   92.443   90.000
ZERR     8.00   0.0003   0.0003   0.0006    0.000    0.001    0.000
LATT   1
SYMM  - X, 1/2 + Y, 1/2 - Z
SFAC  C    H    N    O    F    S
UNIT  56  48    4    12   4    4
MERG   2
OMIT     0.00 180.00
OMIT     0   1   1
OMIT     0   0   2
OMIT    -7   0  20
FMAP   2
PLAN   20
SIZE     0.21   0.26   0.28
ACTA
BOND
BOND   $H
CONF
LIST   4
WGHT     0.07930     2.05610
L.S.  30
FVAR     0.13932
H1B   2    0.021800    0.909800    0.157500    11.00000    0.05000
H1A   2    0.142500    1.134900    0.011700    11.00000    0.05000
MOLE    1
S1B   6    0.195999    0.983583    0.122255    11.00000    0.02033    0.02328 =
        0.01373   -0.00036   -0.00216   -0.00060
S1A   6    0.231944    1.149373   -0.078076    11.00000    0.02494    0.03372 =
        0.01847   -0.00717    0.00334   -0.01113
F1B   5   -0.255451    0.862160    0.410502    11.00000    0.03616    0.03238 =
        0.03119    0.00670    0.01345   -0.00175
O3B   4    0.150199    1.092050    0.241246    11.00000    0.02830    0.02152 =
        0.02091   -0.00204    0.00248   -0.00584
F1A   5   -0.307115    1.303446    0.168322    11.00000    0.05740    0.04404 =
        0.03876   -0.00416    0.02465    0.00922
N1B   3    0.084677    0.958242    0.174669    11.00000    0.02098    0.02558 =
        0.01666   -0.00279   -0.00188   -0.00334
O2B   4    0.172828    0.901593    0.076912    11.00000    0.03040    0.03768 =
        0.01917   -0.00889    0.00022   -0.00691
O1B   4    0.185669    1.093441    0.102283    11.00000    0.03139    0.02860 =
        0.01990    0.00768   -0.00123    0.00488
N1A   3    0.129565    1.176400   -0.021985    11.00000    0.02070    0.03049 =
        0.01867    0.00143   -0.00153   -0.00257
C9B   1   -0.056039    0.863663    0.275872    11.00000    0.02078    0.01916 =
        0.02005   -0.00307   -0.00314    0.00245
AFIX   43
H9B   2   -0.027947    0.816718    0.245569    11.00000   -1.20000
AFIX    0
C8A   1   -0.051483    1.269023    0.027152    11.00000    0.01749    0.02895 =
        0.02042    0.00455   -0.00483   -0.00009
O3A   4    0.043490    1.328541   -0.065617    11.00000    0.03906    0.08299 =
        0.05298    0.05026    0.02055    0.03004
C13B  1   -0.059858    1.041872    0.320104    11.00000    0.02255    0.01767 =
        0.02066   -0.00061   -0.00208    0.00073
AFIX   43
H13B  2   -0.032985    1.113482    0.319865    11.00000   -1.20000
AFIX    0
C8B   1   -0.016618    0.971648    0.274876    11.00000    0.01802    0.01972 =
        0.01641    0.00121   -0.00384    0.00088
C11B  1   -0.177997    0.898731    0.365019    11.00000    0.02000    0.02750 =
        0.02002    0.00570    0.00229    0.00006
C11A  1   -0.222555    1.292019    0.121434    11.00000    0.02751    0.03363 =
        0.02173   -0.00509    0.00312    0.00170
C2A   1    0.443260    1.276282   -0.036880    11.00000    0.01842    0.04178 =
        0.02675   -0.00929    0.00125   -0.00307
C7B   1    0.078740    1.014793    0.230315    11.00000    0.02018    0.01812 =
        0.01715   -0.00020   -0.00461    0.00246
C1B   1    0.350876    0.967697    0.162761    11.00000    0.01896    0.02553 =
        0.01299   -0.00080    0.00252    0.00185
O1A   4    0.153887    1.145598   -0.134840    11.00000    0.03613    0.09986 =
        0.01861   -0.01058    0.00250   -0.03732
C10A  1   -0.185330    1.189418    0.104491    11.00000    0.02887    0.02332 =
        0.02564    0.00061    0.00527   -0.00412
AFIX   43
H10A  2   -0.218163    1.129301    0.124443    11.00000   -1.20000
AFIX    0
C12A  1   -0.179007    1.382986    0.092272    11.00000    0.02592    0.02283 =
        0.03605   -0.00432   -0.00385    0.00269
AFIX   43
H12A  2   -0.206197    1.450970    0.104546    11.00000   -1.20000
AFIX    0
C2B   1    0.391215    0.867252    0.186304    11.00000    0.03110    0.02819 =
        0.01844    0.00010    0.00545    0.00906
C10B  1   -0.136509    0.826282    0.321629    11.00000    0.02269    0.01846 =
        0.02481    0.00314   -0.00063   -0.00106
AFIX   43
H10B  2   -0.161844    0.754374    0.323052    11.00000   -1.20000
AFIX    0
C1A   1    0.341682    1.259312   -0.082257    11.00000    0.01759    0.02415 =
        0.02291   -0.00241    0.00397   -0.00019
C9A   1   -0.098476    1.178616    0.057362    11.00000    0.02204    0.02198 =
        0.01897   -0.00354   -0.00288   -0.00231
AFIX   43
H9A   2   -0.070942    1.110445    0.045589    11.00000   -1.20000
AFIX    0
C3B   1    0.515163    0.864424    0.217945    11.00000    0.03546    0.04960 =
        0.02350    0.00516    0.00315    0.02216
AFIX   43
H3B   2    0.545548    0.799665    0.234858    11.00000   -1.20000
AFIX    0
C12B  1   -0.142630    1.005719    0.365432    11.00000    0.02612    0.02301 =
        0.02044   -0.00297    0.00219    0.00266
AFIX   43
H12B  2   -0.173381    1.052408    0.395264    11.00000   -1.20000
AFIX    0
C6B   1    0.429181    1.059591    0.169870    11.00000    0.02625    0.03028 =
        0.01767   -0.00102    0.00240   -0.00529
AFIX   43
H6B   2    0.399172    1.125104    0.153832    11.00000   -1.20000
AFIX    0
C13A  1   -0.094472    1.370761    0.044642    11.00000    0.02262    0.02513 =
        0.03796    0.00945   -0.00450   -0.00065
AFIX   43
H13A  2   -0.065389    1.431163    0.023702    11.00000   -1.20000
AFIX    0
C6A   1    0.322062    1.327717   -0.132927    11.00000    0.02528    0.03854 =
        0.03050    0.00638    0.00984    0.00956
AFIX   43
H6A   2    0.253887    1.313978   -0.162380    11.00000   -1.20000
AFIX    0
C14B  1    0.308348    0.766643    0.179683    11.00000    0.05725    0.02094 =
        0.03658    0.00245    0.00235    0.00643
AFIX  137
H14A  2    0.360083    0.705970    0.194139    11.00000   -1.50000
H14B  2    0.281584    0.756308    0.136942    11.00000   -1.50000
H14C  2    0.230508    0.773465    0.203746    11.00000   -1.50000
AFIX    0
C7A   1    0.041955    1.263090   -0.024178    11.00000    0.01946    0.04192 =
        0.02407    0.01158   -0.00108    0.00287
C5B   1    0.552085    1.052447    0.201035    11.00000    0.02328    0.05662 =
        0.02166   -0.00697    0.00489   -0.01249
AFIX   43
H5B   2    0.605922    1.113062    0.205826    11.00000   -1.20000
AFIX    0
C4B   1    0.594259    0.955000    0.224934    11.00000    0.01879    0.07830 =
        0.02092   -0.00194   -0.00074    0.00737
AFIX   43
H4B   2    0.676852    0.950071    0.246006    11.00000   -1.20000
AFIX    0
C5A   1    0.403731    1.415520   -0.139245    11.00000    0.04495    0.03002 =
        0.05953    0.01082    0.03012    0.00975
AFIX   43
H5A   2    0.392602    1.460591   -0.173406    11.00000   -1.20000
AFIX    0
C4A   1    0.501657    1.435916   -0.094700    11.00000    0.04716    0.03146 =
        0.08001   -0.01154    0.03703   -0.01230
AFIX   43
H4A   2    0.555569    1.496312   -0.098213    11.00000   -1.20000
AFIX    0
C3A   1    0.521214    1.368436   -0.045003    11.00000    0.02830    0.05601 =
        0.05393   -0.02616    0.00802   -0.01632
AFIX   43
H3A   2    0.588692    1.384375   -0.015586    11.00000   -1.20000
AFIX    0
C14A  1    0.470442    1.205101    0.017733    11.00000    0.03079    0.07507 =
        0.03070    0.00109   -0.01016    0.00060
AFIX  137
H14D  2    0.387986    1.188311    0.036569    11.00000   -1.50000
H14E  2    0.528971    1.241340    0.047210    11.00000   -1.50000
H14F  2    0.511868    1.139833    0.004575    11.00000   -1.50000
AFIX    0
O2A   4    0.301559    1.054915   -0.057594    11.00000    0.05113    0.02215 =
        0.04971   -0.00591    0.02284   -0.00086
HKLF 4
END
;
data_II
_database_code_depnum_ccdc_archive 'CCDC 1470504'
_audit_creation_method     SHELXL-97
_chemical_name_systematic
;
<i>N</i>-(2-Chlorophenylsulfonyl)-4-fluorobenzamide
;
_chemical_name_common     ?
_chemical_formula_moiety     'C13 H9 Cl F N O3 S'
_chemical_formula_sum     'C13 H9 Cl F N O3 S'
_chemical_formula_weight     313.72
_chemical_melting_point     428
_symmetry_cell_setting     monoclinic
_symmetry_space_group_name_H-M     'P 21/c'
_symmetry_space_group_name_hall     '-P 2ybc'
loop_
    _symmetry_equiv_pos_as_xyz
    'x, y, z'
    '-x, y+1/2, -z+1/2'
    '-x, -y, -z'
    'x, -y-1/2, z-1/2'
_cell_length_a     7.9009(2)
_cell_length_b     9.0775(3)
_cell_length_c     18.4216(5)
_cell_angle_alpha     90.00
_cell_angle_beta     99.8010(10)
_cell_angle_gamma     90.00
_cell_volume     1301.92(6)
_cell_formula_units_Z     4
_cell_measurement_reflns_used     133
_cell_measurement_theta_min     5.5
_cell_measurement_theta_max     64.3
_cell_measurement_temperature     173(2)
_cell_special_details     Prism
_exptl_crystal_description     Prism
_exptl_crystal_colour     Colourless
_exptl_crystal_size_max     0.30
_exptl_crystal_size_mid     0.27
_exptl_crystal_size_min     0.23
_exptl_crystal_density_diffrn     1.601
_exptl_crystal_density_meas     ?
_exptl_crystal_density_method     'not measured'
_exptl_crystal_F_000     640
_exptl_absorpt_coefficient_mu     4.291
_exptl_absorpt_correction_type     multi-scan
_exptl_absorpt_process_details
;
(SADABS; Bruker, 2009)
;
_exptl_absorpt_correction_T_min     0.317
_exptl_absorpt_correction_T_max     0.373
_exptl_special_details     ?
_diffrn_ambient_temperature     173(2)
_diffrn_radiation_type     CuK\a
_diffrn_radiation_wavelength     1.54178
_diffrn_radiation_source     'fine-focus sealed tube'
_diffrn_radiation_monochromator     graphite
_diffrn_measurement_device_type     'Bruker APEXII'
_diffrn_measurement_method     'phi and \f scans'
_diffrn_detector_area_resol_mean     ?
_diffrn_reflns_number     10032
_diffrn_reflns_av_R_equivalents     0.0422
_diffrn_reflns_av_sigmaI/netI     0.0377
_diffrn_reflns_theta_min     5.45
_diffrn_reflns_theta_max     64.32
_diffrn_reflns_theta_full     64.32
_diffrn_measured_fraction_theta_max     0.976
_diffrn_measured_fraction_theta_full     0.976
_diffrn_reflns_limit_h_min     -9
_diffrn_reflns_limit_h_max     9
_diffrn_reflns_limit_k_min     -10
_diffrn_reflns_limit_k_max     10
_diffrn_reflns_limit_l_min     -21
_diffrn_reflns_limit_l_max     21
_diffrn_standards_number     1
_diffrn_standards_interval_count     1
_diffrn_standards_interval_time     2
_diffrn_standards_decay_%     0.1
_refine_special_details
;
 Refinement of F^2^ against ALL reflections.  The weighted R-factor wR and
 goodness of fit S are based on F^2^, conventional R-factors R are based
 on F, with F set to zero for negative F^2^. The threshold expression of
 F^2^ > 2\s(F^2^) is used only for calculating R-factors(gt) etc. and is
 not relevant to the choice of reflections for refinement.  R-factors based
 on F^2^ are statistically about twice as large as those based on F, and R-
 factors based on ALL data will be even larger.
;
_reflns_number_total     2124
_reflns_number_gt     2074
_reflns_threshold_expression     >2\s(I)
_refine_ls_structure_factor_coef     Fsqd
_refine_ls_matrix_type     full
_refine_ls_R_factor_all     0.0414
_refine_ls_R_factor_gt     0.0409
_refine_ls_wR_factor_gt     0.1230
_refine_ls_wR_factor_ref     0.1237
_refine_ls_goodness_of_fit_ref     0.971
_refine_ls_restrained_S_all     0.971
_refine_ls_number_reflns     2124
_refine_ls_number_parameters     185
_refine_ls_number_restraints     0
_refine_ls_hydrogen_treatment     mixed
_refine_ls_weighting_scheme     calc
_refine_ls_weighting_details
         'calc w=1/[\s^2^(Fo^2^)+(0.0987P)^2^+0.7647P] where P=(Fo^2^+2Fc^2^)/3'
_atom_sites_solution_hydrogens     geom
_atom_sites_solution_primary     direct
_atom_sites_solution_secondary     difmap
_refine_ls_shift/su_max     0.000
_refine_ls_shift/su_mean     0.000
_refine_diff_density_max     0.374
_refine_diff_density_min     -0.497
_refine_ls_extinction_method     none
_refine_ls_extinction_coef     ?
loop_
    _atom_type_symbol
    _atom_type_description
    _atom_type_scat_dispersion_real
    _atom_type_scat_dispersion_imag
    _atom_type_scat_source
    'C' 'C' 0.0181 0.0091
                         'International Tables Vol C Tables 4.2.6.8 and 6.1.1.4'
    'H' 'H' 0.0000 0.0000
                         'International Tables Vol C Tables 4.2.6.8 and 6.1.1.4'
    'N' 'N' 0.0311 0.0180
                         'International Tables Vol C Tables 4.2.6.8 and 6.1.1.4'
    'O' 'O' 0.0492 0.0322
                         'International Tables Vol C Tables 4.2.6.8 and 6.1.1.4'
    'F' 'F' 0.0727 0.0534
                         'International Tables Vol C Tables 4.2.6.8 and 6.1.1.4'
    'S' 'S' 0.3331 0.5567
                         'International Tables Vol C Tables 4.2.6.8 and 6.1.1.4'
    'Cl' 'Cl' 0.3639 0.7018
                         'International Tables Vol C Tables 4.2.6.8 and 6.1.1.4'
_computing_data_collection
;
APEX2 (Bruker, 2009)
;
_computing_cell_refinement
;
APEX2 and SAINT-Plus (Bruker, 2009)
;
_computing_data_reduction
;
SAINT-Plus and XPREP (Bruker, 2009)
;
_computing_structure_solution
;
SHELXS97 (Sheldrick, 2008)
;
_computing_structure_refinement
;
SHELXL97 (Sheldrick, 2008)
;
_computing_molecular_graphics
;
Mercury (Macrae <i>et al.</i>,  2008)
;
_computing_publication_material
;
SHELXL97 (Sheldrick, 2008)
;
loop_
    _atom_site_type_symbol
    _atom_site_label
    _atom_site_fract_x
    _atom_site_fract_y
    _atom_site_fract_z
    _atom_site_U_iso_or_equiv
    _atom_site_adp_type
    _atom_site_calc_flag
    _atom_site_refinement_flags
    _atom_site_occupancy
    _atom_site_symmetry_multiplicity
    _atom_site_disorder_assembly
    _atom_site_disorder_group
    H H1 0.410(3) 0.844(3) 0.5009(14) 0.024(6) Uiso d . 1 1 . .
    S S1 0.37229(6) 0.89119(5) 0.38590(2) 0.0164(2) Uani d . 1 1 . .
    Cl Cl1 0.16839(7) 1.11686(6) 0.47955(3) 0.0297(2) Uani d . 1 1 . .
    F F1 0.34792(18) 0.38611(13) 0.74018(7) 0.0273(3) Uani d . 1 1 . .
    O O3 0.2088(2) 0.60943(15) 0.41128(8) 0.0271(4) Uani d . 1 1 . .
    O O1 0.41851(18) 0.79617(16) 0.33118(7) 0.0233(4) Uani d . 1 1 . .
    O O2 0.47707(16) 1.01786(16) 0.40831(7) 0.0209(3) Uani d . 1 1 . .
    N N1 0.3743(2) 0.79899(19) 0.46309(9) 0.0189(4) Uani d . 1 1 . .
    C C8 0.3185(3) 0.5908(2) 0.54010(11) 0.0177(4) Uani d . 1 1 . .
    C C6 0.0748(3) 0.8957(2) 0.28779(12) 0.0213(5) Uani d . 1 1 . .
    H H6 0.1296 0.8275 0.2621 0.026 Uiso calc R 1 1 . .
    C C7 0.2942(2) 0.6622(2) 0.46614(10) 0.0190(4) Uani d . 1 1 . .
    C C5 -0.0885(3) 0.9447(2) 0.25822(12) 0.0263(5) Uani d . 1 1 . .
    H H5 -0.1431 0.9100 0.2127 0.032 Uiso calc R 1 1 . .
    C C1 0.1572(2) 0.9480(2) 0.35573(10) 0.0168(4) Uani d . 1 1 . .
    C C2 0.0741(3) 1.0495(2) 0.39430(11) 0.0208(5) Uani d . 1 1 . .
    C C12 0.4439(3) 0.5719(2) 0.66854(11) 0.0215(4) Uani d . 1 1 . .
    H H12 0.5198 0.6053 0.7094 0.026 Uiso calc R 1 1 . .
    C C4 -0.1698(3) 1.0460(2) 0.29697(13) 0.0284(5) Uani d . 1 1 . .
    H H4 -0.2791 1.0796 0.2771 0.034 Uiso calc R 1 1 . .
    C C13 0.4350(3) 0.6399(2) 0.60076(11) 0.0199(4) Uani d . 1 1 . .
    H H13 0.5071 0.7188 0.5956 0.024 Uiso calc R 1 1 . .
    C C9 0.2136(3) 0.4697(2) 0.54802(12) 0.0238(5) Uani d . 1 1 . .
    H H9 0.1372 0.4353 0.5075 0.029 Uiso calc R 1 1 . .
    C C11 0.3375(3) 0.4534(2) 0.67409(11) 0.0210(5) Uani d . 1 1 . .
    C C10 0.2222(3) 0.4010(2) 0.61510(13) 0.0258(5) Uani d . 1 1 . .
    H H10 0.1517 0.3211 0.6205 0.031 Uiso calc R 1 1 . .
    C C3 -0.0903(3) 1.0973(2) 0.36473(13) 0.0276(5) Uani d . 1 1 . .
    H H3 -0.1467 1.1639 0.3906 0.033 Uiso calc R 1 1 . .
loop_
    _atom_site_aniso_label
    _atom_site_aniso_U_11
    _atom_site_aniso_U_22
    _atom_site_aniso_U_33
    _atom_site_aniso_U_12
    _atom_site_aniso_U_13
    _atom_site_aniso_U_23
    S1 0.0164(3) 0.0194(3) 0.0127(3) 0.00182(16) 0.0000(2) 0.00090(16)
    Cl1 0.0282(4) 0.0347(4) 0.0244(4) 0.0040(2) -0.0002(2) -0.01415(19)
    F1 0.0376(8) 0.0273(7) 0.0179(7) 0.0058(5) 0.0079(5) 0.0058(4)
    O3 0.0339(9) 0.0251(8) 0.0192(8) -0.0037(6) -0.0047(6) -0.0008(6)
    O1 0.0243(7) 0.0277(8) 0.0178(7) 0.0068(6) 0.0031(6) -0.0004(6)
    O2 0.0187(7) 0.0255(8) 0.0172(7) -0.0037(6) -0.0010(5) 0.0029(5)
    N1 0.0227(9) 0.0206(9) 0.0115(8) 0.0006(7) -0.0026(6) -0.0001(7)
    C8 0.0190(10) 0.0159(9) 0.0174(10) 0.0045(7) 0.0006(8) -0.0007(7)
    C6 0.0235(11) 0.0234(11) 0.0163(10) -0.0021(8) 0.0012(8) 0.0001(7)
    C7 0.0200(10) 0.0185(10) 0.0178(10) 0.0040(8) 0.0010(8) -0.0008(8)
    C5 0.0243(11) 0.0307(12) 0.0207(10) -0.0045(9) -0.0049(8) 0.0016(9)
    C1 0.0167(9) 0.0175(10) 0.0149(9) -0.0001(7) -0.0009(7) 0.0030(7)
    C2 0.0215(10) 0.0197(11) 0.0197(10) 0.0001(8) -0.0008(8) -0.0011(8)
    C12 0.0229(10) 0.0228(10) 0.0171(10) 0.0041(8) -0.0011(8) -0.0013(8)
    C4 0.0185(10) 0.0284(12) 0.0350(12) 0.0025(9) -0.0049(9) 0.0064(9)
    C13 0.0195(10) 0.0175(10) 0.0223(10) 0.0015(8) 0.0028(8) 0.0007(8)
    C9 0.0264(11) 0.0194(10) 0.0231(10) -0.0004(8) -0.0028(8) -0.0009(8)
    C11 0.0261(10) 0.0208(10) 0.0175(10) 0.0095(8) 0.0076(8) 0.0033(8)
    C10 0.0280(12) 0.0205(11) 0.0290(12) -0.0021(8) 0.0050(9) 0.0038(8)
    C3 0.0233(11) 0.0238(12) 0.0348(13) 0.0051(8) 0.0029(10) -0.0016(9)
_geom_special_details
;
 All s.u.'s (except the s.u. in the dihedral angle between two l.s. planes)
 are estimated using the full covariance matrix.  The cell s.u.'s are taken
 into account individually in the estimation of s.u.'s in distances, angles
 and torsion angles; correlations between s.u.'s in cell parameters are only
 used when they are defined by crystal symmetry.  An approximate (isotropic)
 treatment of cell s.u.'s is used for estimating s.u.'s involving l.s. planes.
;
loop_
    _geom_bond_atom_site_label_1
    _geom_bond_atom_site_label_2
    _geom_bond_site_symmetry_2
    _geom_bond_distance
    _geom_bond_publ_flag
    S1 O1 . 1.4208(14) ?
    S1 O2 . 1.4358(15) ?
    S1 N1 . 1.6478(16) ?
    S1 C1 . 1.7721(19) ?
    Cl1 C2 . 1.731(2) ?
    F1 C11 . 1.352(2) ?
    O3 C7 . 1.214(3) ?
    N1 C7 . 1.399(3) ?
    N1 H1 . 0.82(3) ?
    C8 C13 . 1.394(3) ?
    C8 C9 . 1.399(3) ?
    C8 C7 . 1.492(3) ?
    C6 C5 . 1.385(3) ?
    C6 C1 . 1.392(3) ?
    C6 H6 . 0.9300 ?
    C5 C4 . 1.387(3) ?
    C5 H5 . 0.9300 ?
    C1 C2 . 1.395(3) ?
    C2 C3 . 1.390(3) ?
    C12 C11 . 1.380(3) ?
    C12 C13 . 1.384(3) ?
    C12 H12 . 0.9300 ?
    C4 C3 . 1.379(3) ?
    C4 H4 . 0.9300 ?
    C13 H13 . 0.9300 ?
    C9 C10 . 1.375(3) ?
    C9 H9 . 0.9300 ?
    C11 C10 . 1.378(3) ?
    C10 H10 . 0.9300 ?
    C3 H3 . 0.9300 ?
loop_
    _geom_angle_atom_site_label_1
    _geom_angle_atom_site_label_2
    _geom_angle_atom_site_label_3
    _geom_angle_site_symmetry_1
    _geom_angle_site_symmetry_3
    _geom_angle
    _geom_angle_publ_flag
    O1 S1 O2 . . 119.01(9) ?
    O1 S1 N1 . . 109.76(9) ?
    O2 S1 N1 . . 103.79(8) ?
    O1 S1 C1 . . 107.61(9) ?
    O2 S1 C1 . . 109.42(9) ?
    N1 S1 C1 . . 106.62(9) ?
    C7 N1 S1 . . 123.20(14) ?
    C7 N1 H1 . . 120.2(18) ?
    S1 N1 H1 . . 115.7(18) ?
    C13 C8 C9 . . 119.30(19) ?
    C13 C8 C7 . . 123.92(18) ?
    C9 C8 C7 . . 116.77(18) ?
    C5 C6 C1 . . 120.4(2) ?
    C5 C6 H6 . . 119.8 ?
    C1 C6 H6 . . 119.8 ?
    O3 C7 N1 . . 120.53(18) ?
    O3 C7 C8 . . 123.75(18) ?
    N1 C7 C8 . . 115.71(16) ?
    C6 C5 C4 . . 119.5(2) ?
    C6 C5 H5 . . 120.2 ?
    C4 C5 H5 . . 120.2 ?
    C6 C1 C2 . . 119.64(18) ?
    C6 C1 S1 . . 117.37(15) ?
    C2 C1 S1 . . 122.82(15) ?
    C3 C2 C1 . . 119.76(19) ?
    C3 C2 Cl1 . . 118.34(16) ?
    C1 C2 Cl1 . . 121.90(15) ?
    C11 C12 C13 . . 118.46(18) ?
    C11 C12 H12 . . 120.8 ?
    C13 C12 H12 . . 120.8 ?
    C3 C4 C5 . . 120.64(19) ?
    C3 C4 H4 . . 119.7 ?
    C5 C4 H4 . . 119.7 ?
    C12 C13 C8 . . 120.40(19) ?
    C12 C13 H13 . . 119.8 ?
    C8 C13 H13 . . 119.8 ?
    C10 C9 C8 . . 120.7(2) ?
    C10 C9 H9 . . 119.7 ?
    C8 C9 H9 . . 119.7 ?
    F1 C11 C10 . . 119.02(19) ?
    F1 C11 C12 . . 118.31(18) ?
    C10 C11 C12 . . 122.67(19) ?
    C9 C10 C11 . . 118.5(2) ?
    C9 C10 H10 . . 120.8 ?
    C11 C10 H10 . . 120.8 ?
    C4 C3 C2 . . 120.1(2) ?
    C4 C3 H3 . . 120.0 ?
    C2 C3 H3 . . 120.0 ?
loop_
    _geom_torsion_atom_site_label_1
    _geom_torsion_atom_site_label_2
    _geom_torsion_atom_site_label_3
    _geom_torsion_atom_site_label_4
    _geom_torsion_site_symmetry_1
    _geom_torsion_site_symmetry_2
    _geom_torsion_site_symmetry_3
    _geom_torsion_site_symmetry_4
    _geom_torsion
    _geom_torsion_publ_flag
    O1 S1 N1 C7 . . . . -48.40(17) ?
    O2 S1 N1 C7 . . . . -176.62(15) ?
    C1 S1 N1 C7 . . . . 67.89(17) ?
    S1 N1 C7 O3 . . . . -4.9(3) ?
    S1 N1 C7 C8 . . . . 176.37(13) ?
    C13 C8 C7 O3 . . . . 170.6(2) ?
    C9 C8 C7 O3 . . . . -11.0(3) ?
    C13 C8 C7 N1 . . . . -10.7(3) ?
    C9 C8 C7 N1 . . . . 167.68(17) ?
    C1 C6 C5 C4 . . . . -0.3(3) ?
    C5 C6 C1 C2 . . . . 0.4(3) ?
    C5 C6 C1 S1 . . . . -174.92(16) ?
    O1 S1 C1 C6 . . . . -0.75(18) ?
    O2 S1 C1 C6 . . . . 129.90(15) ?
    N1 S1 C1 C6 . . . . -118.45(16) ?
    O1 S1 C1 C2 . . . . -175.94(16) ?
    O2 S1 C1 C2 . . . . -45.29(19) ?
    N1 S1 C1 C2 . . . . 66.36(18) ?
    C6 C1 C2 C3 . . . . 0.2(3) ?
    S1 C1 C2 C3 . . . . 175.27(16) ?
    C6 C1 C2 Cl1 . . . . 179.12(15) ?
    S1 C1 C2 Cl1 . . . . -5.8(3) ?
    C6 C5 C4 C3 . . . . -0.5(3) ?
    C11 C12 C13 C8 . . . . 1.2(3) ?
    C9 C8 C13 C12 . . . . -1.5(3) ?
    C7 C8 C13 C12 . . . . 176.78(18) ?
    C13 C8 C9 C10 . . . . 1.2(3) ?
    C7 C8 C9 C10 . . . . -177.21(19) ?
    C13 C12 C11 F1 . . . . 179.23(17) ?
    C13 C12 C11 C10 . . . . -0.5(3) ?
    C8 C9 C10 C11 . . . . -0.6(3) ?
    F1 C11 C10 C9 . . . . -179.53(18) ?
    C12 C11 C10 C9 . . . . 0.2(3) ?
    C5 C4 C3 C2 . . . . 1.1(3) ?
    C1 C2 C3 C4 . . . . -0.9(3) ?
    Cl1 C2 C3 C4 . . . . -179.92(17) ?
loop_
    _geom_hbond_atom_site_label_d
    _geom_hbond_atom_site_label_h
    _geom_hbond_atom_site_label_a
    _geom_hbond_site_symmetry_A
    _geom_hbond_distance_dh
    _geom_hbond_distance_ha
    _geom_hbond_distance_da
    _geom_hbond_angle_dha
    N1 H1 O2 3_676 0.82(3) 2.16(3) 2.968(2) 172(2)
    C13 H13 O2 3_676 0.93 2.40 3.194(2) 144
_iucr_refine_instructions_details
;
TITL 2014_aug_suchetan_4fba4_0m in P2(1)/c
CELL  1.54178   7.9009   9.0775  18.4216   90.000   99.801   90.000
ZERR     4.00   0.0002   0.0003   0.0005    0.000    0.001    0.000
LATT   1
SYMM  - X, 1/2 + Y, 1/2 - Z
SFAC  C    H    N    O    F    S    CL
UNIT  52   36   4    12   4    4    4
MERG   2
OMIT     0.00 130.00
OMIT     0   0   2
FMAP   2
PLAN   20
SIZE     0.23   0.27   0.30
ACTA
BOND
BOND   $H
CONF
LIST   4
WGHT     0.09870     0.76470
L.S.  40
FVAR     0.23496
H1    2    0.422700    0.841900    0.508100    11.00000    0.05000
MOLE    1
S1    6    0.372306    0.891179    0.385901    11.00000    0.01639    0.01946 =
        0.01270    0.00097    0.00004    0.00185
CL1   7    0.168336    1.116835    0.479552    11.00000    0.02831    0.03472 =
        0.02456   -0.01422   -0.00020    0.00401
F1    5    0.347890    0.386090    0.740221    11.00000    0.03766    0.02722 =
        0.01781    0.00552    0.00796    0.00566
O3    4    0.208738    0.609448    0.411312    11.00000    0.03406    0.02486 =
        0.01946   -0.00089   -0.00451   -0.00395
O1    4    0.418560    0.796189    0.331199    11.00000    0.02447    0.02763 =
        0.01789   -0.00032    0.00327    0.00651
O2    4    0.477024    1.017770    0.408296    11.00000    0.01870    0.02553 =
        0.01690    0.00256   -0.00119   -0.00378
N1    3    0.374318    0.799403    0.463344    11.00000    0.02162    0.02056 =
        0.01332    0.00232   -0.00137    0.00156
C8    1    0.318588    0.590661    0.540063    11.00000    0.01935    0.01577 =
        0.01757   -0.00071    0.00062    0.00474
C6    1    0.074827    0.895756    0.287771    11.00000    0.02362    0.02369 =
        0.01656    0.00034    0.00145   -0.00245
AFIX   43
H6    2    0.129713    0.827679    0.262025    11.00000   -1.20000
AFIX    0
C7    1    0.294240    0.662149    0.466073    11.00000    0.01961    0.01829 =
        0.01814   -0.00074    0.00068    0.00376
C5    1   -0.088551    0.944660    0.258331    11.00000    0.02445    0.03068 =
        0.02101    0.00162   -0.00498   -0.00454
AFIX   43
H5    2   -0.143336    0.909801    0.212889    11.00000   -1.20000
AFIX    0
C1    1    0.157229    0.948016    0.355698    11.00000    0.01687    0.01775 =
        0.01490    0.00289   -0.00085   -0.00017
C2    1    0.073986    1.049598    0.394320    11.00000    0.02160    0.01973 =
        0.01952   -0.00092   -0.00051    0.00020
C12   1    0.443815    0.571851    0.668541    11.00000    0.02359    0.02242 =
        0.01733   -0.00106   -0.00113    0.00399
AFIX   43
H12   2    0.519675    0.605279    0.709426    11.00000   -1.20000
AFIX    0
C4    1   -0.169820    1.045861    0.297034    11.00000    0.01846    0.02818 =
        0.03487    0.00617   -0.00494    0.00227
AFIX   43
H4    2   -0.279107    1.079414    0.277142    11.00000   -1.20000
AFIX    0
C13   1    0.435129    0.639835    0.600762    11.00000    0.01923    0.01791 =
        0.02217    0.00054    0.00233    0.00146
AFIX   43
H13   2    0.507327    0.718687    0.595648    11.00000   -1.20000
AFIX    0
C9    1    0.213650    0.469792    0.548031    11.00000    0.02645    0.01916 =
        0.02336   -0.00068   -0.00250   -0.00047
AFIX   43
H9    2    0.137283    0.435390    0.507533    11.00000   -1.20000
AFIX    0
C11   1    0.337431    0.453409    0.674081    11.00000    0.02595    0.02104 =
        0.01795    0.00358    0.00788    0.00955
C10   1    0.222152    0.401174    0.615164    11.00000    0.02822    0.02051 =
        0.02869    0.00328    0.00453   -0.00212
AFIX   43
H10   2    0.151634    0.321328    0.620616    11.00000   -1.20000
AFIX    0
C3    1   -0.090315    1.097330    0.364739    11.00000    0.02340    0.02427 =
        0.03452   -0.00155    0.00326    0.00528
AFIX   43
H3    2   -0.146747    1.164042    0.390605    11.00000   -1.20000
AFIX    0
HKLF 4
END
;
data_III
_database_code_depnum_ccdc_archive 'CCDC 1470505'
_audit_creation_method     SHELXL-97
_chemical_name_systematic
;
<i>N</i>-(4-Chlorophenylsulfonyl)-4-fluorobenzamide monohydrate
;
_chemical_name_common     ?
_chemical_formula_moiety     'C13 H9 Cl F N O3 S, H2 O'
_chemical_formula_sum     'C13 H11 Cl F N O4 S'
_chemical_formula_iupac     'C13 H9 Cl F N O3 S, H2 O'
_chemical_formula_weight     331.74
_chemical_melting_point     456
_symmetry_cell_setting     monoclinic
_symmetry_space_group_name_H-M     'C 2/c'
_symmetry_space_group_name_hall     '-C 2yc'
loop_
    _symmetry_equiv_pos_as_xyz
    'x, y, z'
    '-x, y, -z+1/2'
    'x+1/2, y+1/2, z'
    '-x+1/2, y+1/2, -z+1/2'
    '-x, -y, -z'
    'x, -y, z-1/2'
    '-x+1/2, -y+1/2, -z'
    'x+1/2, -y+1/2, z-1/2'
_cell_length_a     45.5989(11)
_cell_length_b     4.88530(10)
_cell_length_c     12.6517(3)
_cell_angle_alpha     90.00
_cell_angle_beta     94.4810(10)
_cell_angle_gamma     90.00
_cell_volume     2809.73(11)
_cell_formula_units_Z     8
_cell_measurement_reflns_used     163
_cell_measurement_theta_min     5.8
_cell_measurement_theta_max     64.3
_cell_measurement_temperature     173(2)
_cell_special_details     Prism
_exptl_crystal_description     Prism
_exptl_crystal_colour     Colourless
_exptl_crystal_size_max     0.28
_exptl_crystal_size_mid     0.25
_exptl_crystal_size_min     0.23
_exptl_crystal_density_diffrn     1.568
_exptl_crystal_density_meas     ?
_exptl_crystal_density_method     'not measured'
_exptl_crystal_F_000     1360
_exptl_absorpt_coefficient_mu     4.064
_exptl_absorpt_correction_type     multi-scan
_exptl_absorpt_process_details
;
(SADABS; Bruker, 2009)
;
_exptl_absorpt_correction_T_min     0.369
_exptl_absorpt_correction_T_max     0.393
_exptl_special_details     ?
_diffrn_ambient_temperature     173(2)
_diffrn_radiation_type     CuK\a
_diffrn_radiation_wavelength     1.54178
_diffrn_radiation_source     'fine-focus sealed tube'
_diffrn_radiation_monochromator     graphite
_diffrn_measurement_device_type     'Bruker APEXII'
_diffrn_measurement_method     'phi and \f scans'
_diffrn_detector_area_resol_mean     ?
_diffrn_reflns_number     11176
_diffrn_reflns_av_R_equivalents     0.0535
_diffrn_reflns_av_sigmaI/netI     0.0468
_diffrn_reflns_theta_min     5.84
_diffrn_reflns_theta_max     64.31
_diffrn_reflns_theta_full     64.31
_diffrn_measured_fraction_theta_max     0.983
_diffrn_measured_fraction_theta_full     0.983
_diffrn_reflns_limit_h_min     -52
_diffrn_reflns_limit_h_max     51
_diffrn_reflns_limit_k_min     -5
_diffrn_reflns_limit_k_max     5
_diffrn_reflns_limit_l_min     -14
_diffrn_reflns_limit_l_max     14
_diffrn_standards_number     1
_diffrn_standards_interval_count     1
_diffrn_standards_interval_time     2
_diffrn_standards_decay_%     0.1
_refine_special_details
;
 Refinement of F^2^ against ALL reflections.  The weighted R-factor wR and
 goodness of fit S are based on F^2^, conventional R-factors R are based
 on F, with F set to zero for negative F^2^. The threshold expression of
 F^2^ > 2\s(F^2^) is used only for calculating R-factors(gt) etc. and is
 not relevant to the choice of reflections for refinement.  R-factors based
 on F^2^ are statistically about twice as large as those based on F, and R-
 factors based on ALL data will be even larger.
;
_reflns_number_total     2320
_reflns_number_gt     2030
_reflns_threshold_expression     >2\s(I)
_refine_ls_structure_factor_coef     Fsqd
_refine_ls_matrix_type     full
_refine_ls_R_factor_all     0.0442
_refine_ls_R_factor_gt     0.0385
_refine_ls_wR_factor_gt     0.1136
_refine_ls_wR_factor_ref     0.1184
_refine_ls_goodness_of_fit_ref     0.935
_refine_ls_restrained_S_all     0.935
_refine_ls_number_reflns     2320
_refine_ls_number_parameters     205
_refine_ls_number_restraints     2
_refine_ls_hydrogen_treatment     mixed
_refine_ls_weighting_scheme     calc
_refine_ls_weighting_details
         'calc w=1/[\s^2^(Fo^2^)+(0.0912P)^2^+2.0870P] where P=(Fo^2^+2Fc^2^)/3'
_atom_sites_solution_hydrogens     geom
_atom_sites_solution_primary     direct
_atom_sites_solution_secondary     difmap
_refine_ls_shift/su_max     0.001
_refine_ls_shift/su_mean     0.000
_refine_diff_density_max     0.337
_refine_diff_density_min     -0.347
_refine_ls_extinction_method     none
_refine_ls_extinction_coef     ?
loop_
    _atom_type_symbol
    _atom_type_description
    _atom_type_scat_dispersion_real
    _atom_type_scat_dispersion_imag
    _atom_type_scat_source
    'C' 'C' 0.0181 0.0091
                         'International Tables Vol C Tables 4.2.6.8 and 6.1.1.4'
    'H' 'H' 0.0000 0.0000
                         'International Tables Vol C Tables 4.2.6.8 and 6.1.1.4'
    'N' 'N' 0.0311 0.0180
                         'International Tables Vol C Tables 4.2.6.8 and 6.1.1.4'
    'O' 'O' 0.0492 0.0322
                         'International Tables Vol C Tables 4.2.6.8 and 6.1.1.4'
    'F' 'F' 0.0727 0.0534
                         'International Tables Vol C Tables 4.2.6.8 and 6.1.1.4'
    'S' 'S' 0.3331 0.5567
                         'International Tables Vol C Tables 4.2.6.8 and 6.1.1.4'
    'Cl' 'Cl' 0.3639 0.7018
                         'International Tables Vol C Tables 4.2.6.8 and 6.1.1.4'
_computing_data_collection
;
APEX2 (Bruker, 2009)
;
_computing_cell_refinement
;
APEX2 and SAINT-Plus (Bruker, 2009)
;
_computing_data_reduction
;
SAINT-Plus and XPREP (Bruker, 2009)
;
_computing_structure_solution
;
SHELXS97 (Sheldrick, 2008)
;
_computing_structure_refinement
;
SHELXL97 (Sheldrick, 2008)
;
_computing_molecular_graphics
;
Mercury (Macrae <i>et al.</i>,  2008)
;
_computing_publication_material
;
SHELXL97 (Sheldrick, 2008)
;
loop_
    _atom_site_type_symbol
    _atom_site_label
    _atom_site_fract_x
    _atom_site_fract_y
    _atom_site_fract_z
    _atom_site_U_iso_or_equiv
    _atom_site_adp_type
    _atom_site_calc_flag
    _atom_site_refinement_flags
    _atom_site_occupancy
    _atom_site_symmetry_multiplicity
    _atom_site_disorder_assembly
    _atom_site_disorder_group
    S S1 0.356285(11) 0.64551(10) 0.55127(4) 0.0147(2) Uani d . 1 1 . .
    Cl Cl1 0.261887(12) -0.14924(12) 0.34233(4) 0.0273(2) Uani d . 1 1 . .
    O O2 0.36322(3) 0.8548(3) 0.47847(11) 0.0176(4) Uani d . 1 1 . .
    O O1 0.34790(3) 0.7192(3) 0.65445(11) 0.0195(4) Uani d . 1 1 . .
    F F1 0.49577(3) -0.3420(3) 0.62191(12) 0.0384(4) Uani d . 1 1 . .
    O O3 0.39675(3) 0.4091(3) 0.40288(11) 0.0207(4) Uani d . 1 1 . .
    O O4 0.38058(4) 0.1618(4) 0.75835(13) 0.0290(4) Uani d GD 1 1 . .
    N N1 0.38535(4) 0.4484(4) 0.57495(14) 0.0161(4) Uani d . 1 1 . .
    C C7 0.40210(5) 0.3508(4) 0.49595(16) 0.0165(5) Uani d . 1 1 . .
    C C8 0.42713(5) 0.1710(4) 0.53341(17) 0.0174(5) Uani d . 1 1 . .
    C C3 0.28843(5) 0.1252(5) 0.50950(18) 0.0216(5) Uani d . 1 1 . .
    H H3 0.2753 0.0371 0.5507 0.026 Uiso calc R 1 1 . .
    C C13 0.43853(5) -0.0018(5) 0.45932(17) 0.0218(5) Uani d . 1 1 . .
    H H13 0.4305 -0.0004 0.3895 0.026 Uiso calc R 1 1 . .
    C C2 0.30931(5) 0.3027(5) 0.55508(17) 0.0206(5) Uani d . 1 1 . .
    H H2 0.3105 0.3346 0.6278 0.025 Uiso calc R 1 1 . .
    C C1 0.32848(4) 0.4331(4) 0.49134(16) 0.0155(5) Uani d . 1 1 . .
    C C6 0.32692(5) 0.3910(5) 0.38239(16) 0.0174(5) Uani d . 1 1 . .
    H H6 0.3397 0.4821 0.3406 0.021 Uiso calc R 1 1 . .
    C C5 0.30619(5) 0.2126(5) 0.33712(16) 0.0189(5) Uani d . 1 1 . .
    H H5 0.3049 0.1814 0.2644 0.023 Uiso calc R 1 1 . .
    C C4 0.28742(5) 0.0806(5) 0.40070(17) 0.0190(5) Uani d . 1 1 . .
    C C9 0.43954(5) 0.1702(5) 0.63795(18) 0.0241(5) Uani d . 1 1 . .
    H H9 0.4321 0.2858 0.6878 0.029 Uiso calc R 1 1 . .
    C C10 0.46276(5) -0.0009(6) 0.66765(19) 0.0295(6) Uani d . 1 1 . .
    H H10 0.4712 -0.0013 0.7369 0.035 Uiso calc R 1 1 . .
    C C12 0.46171(5) -0.1755(5) 0.48843(19) 0.0265(6) Uani d . 1 1 . .
    H H12 0.4694 -0.2917 0.4393 0.032 Uiso calc R 1 1 . .
    C C11 0.47306(5) -0.1710(5) 0.5923(2) 0.0264(6) Uani d . 1 1 . .
    H H1O4 0.3743(8) 0.011(6) 0.761(3) 0.067(12) Uiso d D 1 1 . .
    H H1 0.3854(6) 0.373(6) 0.634(2) 0.037(8) Uiso d . 1 1 . .
    H H2O4 0.3812(7) 0.229(6) 0.8178(19) 0.039(8) Uiso d D 1 1 . .
loop_
    _atom_site_aniso_label
    _atom_site_aniso_U_11
    _atom_site_aniso_U_22
    _atom_site_aniso_U_33
    _atom_site_aniso_U_12
    _atom_site_aniso_U_13
    _atom_site_aniso_U_23
    S1 0.0164(3) 0.0130(3) 0.0148(3) 0.0011(2) 0.0022(2) -0.00059(18)
    Cl1 0.0245(4) 0.0239(4) 0.0326(4) -0.0091(2) -0.0040(3) 0.0024(2)
    O2 0.0191(8) 0.0126(8) 0.0213(8) 0.0000(6) 0.0024(6) 0.0004(6)
    O1 0.0221(8) 0.0194(8) 0.0173(7) 0.0012(7) 0.0040(6) -0.0034(6)
    F1 0.0277(8) 0.0398(10) 0.0466(9) 0.0179(7) -0.0037(7) 0.0018(7)
    O3 0.0240(8) 0.0209(8) 0.0173(8) 0.0031(7) 0.0034(6) 0.0016(6)
    O4 0.0504(12) 0.0206(11) 0.0165(8) -0.0034(8) 0.0067(8) -0.0021(7)
    N1 0.0180(10) 0.0154(10) 0.0149(9) 0.0003(8) 0.0004(7) 0.0021(7)
    C7 0.0165(11) 0.0135(11) 0.0195(11) -0.0041(8) 0.0010(8) -0.0018(8)
    C8 0.0145(11) 0.0155(11) 0.0225(11) -0.0025(8) 0.0030(8) 0.0011(8)
    C3 0.0181(11) 0.0233(13) 0.0240(12) -0.0016(9) 0.0048(9) 0.0060(9)
    C13 0.0210(11) 0.0217(13) 0.0227(11) 0.0006(10) 0.0017(9) -0.0018(9)
    C2 0.0211(12) 0.0232(13) 0.0175(11) 0.0012(10) 0.0022(9) 0.0013(9)
    C1 0.0156(11) 0.0114(11) 0.0195(10) 0.0029(9) 0.0014(8) 0.0003(8)
    C6 0.0159(11) 0.0176(12) 0.0191(10) 0.0016(9) 0.0031(8) 0.0031(9)
    C5 0.0183(11) 0.0213(12) 0.0168(10) 0.0010(9) 0.0001(8) -0.0011(9)
    C4 0.0158(11) 0.0133(11) 0.0273(11) -0.0003(9) -0.0024(8) 0.0010(9)
    C9 0.0224(12) 0.0268(14) 0.0230(11) 0.0033(10) 0.0005(9) -0.0032(9)
    C10 0.0225(12) 0.0397(16) 0.0255(12) 0.0043(11) -0.0040(9) 0.0016(11)
    C12 0.0227(12) 0.0236(14) 0.0335(13) 0.0022(10) 0.0045(10) -0.0069(10)
    C11 0.0163(12) 0.0251(14) 0.0374(13) 0.0061(10) -0.0016(10) 0.0050(10)
_geom_special_details
;
 All s.u.'s (except the s.u. in the dihedral angle between two l.s. planes)
 are estimated using the full covariance matrix.  The cell s.u.'s are taken
 into account individually in the estimation of s.u.'s in distances, angles
 and torsion angles; correlations between s.u.'s in cell parameters are only
 used when they are defined by crystal symmetry.  An approximate (isotropic)
 treatment of cell s.u.'s is used for estimating s.u.'s involving l.s. planes.
;
loop_
    _geom_bond_atom_site_label_1
    _geom_bond_atom_site_label_2
    _geom_bond_site_symmetry_2
    _geom_bond_distance
    _geom_bond_publ_flag
    S1 O2 . 1.4279(15) ?
    S1 O1 . 1.4346(14) ?
    S1 N1 . 1.6466(18) ?
    S1 C1 . 1.763(2) ?
    Cl1 C4 . 1.740(2) ?
    F1 C11 . 1.360(3) ?
    O3 C7 . 1.217(3) ?
    O4 H1O4 . 0.79(3) ?
    O4 H2O4 . 0.82(2) ?
    N1 C7 . 1.389(3) ?
    N1 H1 . 0.84(3) ?
    C7 C8 . 1.488(3) ?
    C8 C13 . 1.392(3) ?
    C8 C9 . 1.397(3) ?
    C3 C2 . 1.380(3) ?
    C3 C4 . 1.391(3) ?
    C3 H3 . 0.9300 ?
    C13 C12 . 1.382(3) ?
    C13 H13 . 0.9300 ?
    C2 C1 . 1.389(3) ?
    C2 H2 . 0.9300 ?
    C1 C6 . 1.390(3) ?
    C6 C5 . 1.377(3) ?
    C6 H6 . 0.9300 ?
    C5 C4 . 1.380(3) ?
    C5 H5 . 0.9300 ?
    C9 C10 . 1.378(3) ?
    C9 H9 . 0.9300 ?
    C10 C11 . 1.375(4) ?
    C10 H10 . 0.9300 ?
    C12 C11 . 1.374(3) ?
    C12 H12 . 0.9300 ?
loop_
    _geom_angle_atom_site_label_1
    _geom_angle_atom_site_label_2
    _geom_angle_atom_site_label_3
    _geom_angle_site_symmetry_1
    _geom_angle_site_symmetry_3
    _geom_angle
    _geom_angle_publ_flag
    O2 S1 O1 . . 119.70(9) ?
    O2 S1 N1 . . 108.70(9) ?
    O1 S1 N1 . . 104.43(9) ?
    O2 S1 C1 . . 109.39(9) ?
    O1 S1 C1 . . 107.77(9) ?
    N1 S1 C1 . . 105.99(10) ?
    H1O4 O4 H2O4 . . 109(3) ?
    C7 N1 S1 . . 123.36(15) ?
    C7 N1 H1 . . 122(2) ?
    S1 N1 H1 . . 112(2) ?
    O3 C7 N1 . . 122.4(2) ?
    O3 C7 C8 . . 122.48(19) ?
    N1 C7 C8 . . 115.13(18) ?
    C13 C8 C9 . . 119.4(2) ?
    C13 C8 C7 . . 117.45(19) ?
    C9 C8 C7 . . 123.2(2) ?
    C2 C3 C4 . . 118.7(2) ?
    C2 C3 H3 . . 120.6 ?
    C4 C3 H3 . . 120.6 ?
    C12 C13 C8 . . 120.7(2) ?
    C12 C13 H13 . . 119.6 ?
    C8 C13 H13 . . 119.6 ?
    C3 C2 C1 . . 119.4(2) ?
    C3 C2 H2 . . 120.3 ?
    C1 C2 H2 . . 120.3 ?
    C2 C1 C6 . . 121.5(2) ?
    C2 C1 S1 . . 118.95(16) ?
    C6 C1 S1 . . 119.53(16) ?
    C5 C6 C1 . . 119.1(2) ?
    C5 C6 H6 . . 120.4 ?
    C1 C6 H6 . . 120.4 ?
    C6 C5 C4 . . 119.3(2) ?
    C6 C5 H5 . . 120.3 ?
    C4 C5 H5 . . 120.3 ?
    C5 C4 C3 . . 122.0(2) ?
    C5 C4 Cl1 . . 118.63(17) ?
    C3 C4 Cl1 . . 119.37(17) ?
    C10 C9 C8 . . 120.4(2) ?
    C10 C9 H9 . . 119.8 ?
    C8 C9 H9 . . 119.8 ?
    C9 C10 C11 . . 118.3(2) ?
    C9 C10 H10 . . 120.8 ?
    C11 C10 H10 . . 120.8 ?
    C11 C12 C13 . . 117.9(2) ?
    C11 C12 H12 . . 121.0 ?
    C13 C12 H12 . . 121.0 ?
    F1 C11 C12 . . 118.4(2) ?
    F1 C11 C10 . . 118.3(2) ?
    C12 C11 C10 . . 123.3(2) ?
loop_
    _geom_torsion_atom_site_label_1
    _geom_torsion_atom_site_label_2
    _geom_torsion_atom_site_label_3
    _geom_torsion_atom_site_label_4
    _geom_torsion_site_symmetry_1
    _geom_torsion_site_symmetry_2
    _geom_torsion_site_symmetry_3
    _geom_torsion_site_symmetry_4
    _geom_torsion
    _geom_torsion_publ_flag
    O2 S1 N1 C7 . . . . -45.29(19) ?
    O1 S1 N1 C7 . . . . -174.12(17) ?
    C1 S1 N1 C7 . . . . 72.20(19) ?
    S1 N1 C7 O3 . . . . 1.5(3) ?
    S1 N1 C7 C8 . . . . -178.80(14) ?
    O3 C7 C8 C13 . . . . -20.8(3) ?
    N1 C7 C8 C13 . . . . 159.45(19) ?
    O3 C7 C8 C9 . . . . 158.7(2) ?
    N1 C7 C8 C9 . . . . -21.0(3) ?
    C9 C8 C13 C12 . . . . 0.7(3) ?
    C7 C8 C13 C12 . . . . -179.7(2) ?
    C4 C3 C2 C1 . . . . 0.5(3) ?
    C3 C2 C1 C6 . . . . 0.7(3) ?
    C3 C2 C1 S1 . . . . -176.74(17) ?
    O2 S1 C1 C2 . . . . -151.16(17) ?
    O1 S1 C1 C2 . . . . -19.5(2) ?
    N1 S1 C1 C2 . . . . 91.82(19) ?
    O2 S1 C1 C6 . . . . 31.4(2) ?
    O1 S1 C1 C6 . . . . 163.03(17) ?
    N1 S1 C1 C6 . . . . -85.63(19) ?
    C2 C1 C6 C5 . . . . -1.0(3) ?
    S1 C1 C6 C5 . . . . 176.33(16) ?
    C1 C6 C5 C4 . . . . 0.2(3) ?
    C6 C5 C4 C3 . . . . 1.0(3) ?
    C6 C5 C4 Cl1 . . . . -178.71(16) ?
    C2 C3 C4 C5 . . . . -1.4(3) ?
    C2 C3 C4 Cl1 . . . . 178.32(18) ?
    C13 C8 C9 C10 . . . . -0.3(3) ?
    C7 C8 C9 C10 . . . . -179.8(2) ?
    C8 C9 C10 C11 . . . . -0.6(4) ?
    C8 C13 C12 C11 . . . . -0.2(3) ?
    C13 C12 C11 F1 . . . . 179.7(2) ?
    C13 C12 C11 C10 . . . . -0.8(4) ?
    C9 C10 C11 F1 . . . . -179.3(2) ?
    C9 C10 C11 C12 . . . . 1.2(4) ?
loop_
    _geom_hbond_atom_site_label_d
    _geom_hbond_atom_site_label_h
    _geom_hbond_atom_site_label_a
    _geom_hbond_site_symmetry_A
    _geom_hbond_distance_dh
    _geom_hbond_distance_ha
    _geom_hbond_distance_da
    _geom_hbond_angle_dha
    N1 H1 O4 1_555 0.83(3) 1.91(3) 2.733(3) 171(2)
    O4 H1O4 O1 1_545 0.79(3) 2.25(3) 2.884(2) 138(3)
    O4 H2O4 O2 6_566 0.82(2) 2.29(3) 2.955(2) 139(3)
    O4 H2O4 O3 6_566 0.82(2) 2.16(3) 2.841(2) 141(3)
    C5 H5 O1 6_565 0.93 2.54 3.124(3) 121
_iucr_refine_instructions_details
;
TITL 4fba4-new_a.res in C2/c
CELL  1.54178  45.5989   4.8853  12.6517   90.000   94.481   90.000
ZERR     8.00   0.0011   0.0001   0.0003    0.000    0.001    0.000
LATT   7
SYMM  - X,   Y, 1/2 - Z
SFAC  C    H    N    O    F    S    CL
UNIT  104  88   8    32   8    8    8
MERG   2
OMIT     0.00 180.00
OMIT     2   0   0
DFIX 0.83 0.03 O4 H1O4
DFIX 0.83 0.03 O4 H2O4
FMAP   2
PLAN   20
SIZE     0.23   0.25   0.28
ACTA
BOND
BOND   $H
CONF
LIST   4
WGHT     0.09120     2.08700
L.S.  40
TEMP    23.00
FVAR     0.22991
S1    6    0.356276    0.645394    0.551251    11.00000    0.01619    0.01274 =
        0.01456   -0.00066    0.00216    0.00120
CL1   7    0.261875   -0.149314    0.342373    11.00000    0.02436    0.02358 =
        0.03255    0.00232   -0.00412   -0.00903
O2    4    0.363219    0.854450    0.478492    11.00000    0.01979    0.01196 =
        0.02054    0.00067    0.00278    0.00009
O1    4    0.347897    0.719102    0.654434    11.00000    0.02204    0.01995 =
        0.01714   -0.00366    0.00447    0.00085
F1    5    0.495751   -0.341546    0.621763    11.00000    0.02697    0.03858 =
        0.04682    0.00126   -0.00448    0.01782
O3    4    0.396707    0.409054    0.402775    11.00000    0.02347    0.02085 =
        0.01697    0.00201    0.00340    0.00276
AFIX    6
O4    4    0.380532    0.160286    0.759269    11.00000    0.04555    0.02230 =
        0.01700    0.00008    0.00596   -0.00125
AFIX    0
N1    3    0.385406    0.447903    0.575554    11.00000    0.01574    0.01404 =
        0.01747    0.00030   -0.00044    0.00026
C7    1    0.402088    0.350921    0.495997    11.00000    0.01610    0.01256 =
        0.01949   -0.00100    0.00161   -0.00430
C8    1    0.427178    0.171069    0.533422    11.00000    0.01418    0.01565 =
        0.02309    0.00162    0.00291   -0.00267
C3    1    0.288342    0.125631    0.509496    11.00000    0.01881    0.02241 =
        0.02403    0.00651    0.00465   -0.00109
AFIX   43
H3    2    0.275137    0.038511    0.550728    11.00000   -1.20000
AFIX    0
C13   1    0.438564   -0.002021    0.459280    11.00000    0.02176    0.02043 =
        0.02121   -0.00152    0.00155    0.00096
AFIX   43
H13   2    0.430472   -0.001059    0.389489    11.00000   -1.20000
AFIX    0
C2    1    0.309355    0.302773    0.554942    11.00000    0.02064    0.02274 =
        0.01740    0.00034    0.00150    0.00157
AFIX   43
H2    2    0.310672    0.334010    0.627669    11.00000   -1.20000
AFIX    0
C1    1    0.328451    0.433539    0.491387    11.00000    0.01528    0.01080 =
        0.01876    0.00024    0.00107    0.00303
C6    1    0.326869    0.391153    0.382563    11.00000    0.01478    0.01756 =
        0.01915    0.00321    0.00315    0.00175
AFIX   43
H6    2    0.339628    0.482521    0.340804    11.00000   -1.20000
AFIX    0
C5    1    0.306215    0.212469    0.337161    11.00000    0.01829    0.02099 =
        0.01720   -0.00112    0.00027    0.00145
AFIX   43
H5    2    0.304972    0.181046    0.264450    11.00000   -1.20000
AFIX    0
C4    1    0.287392    0.080508    0.400397    11.00000    0.01609    0.01368 =
        0.02622    0.00024   -0.00286   -0.00058
C9    1    0.439627    0.170420    0.637815    11.00000    0.02230    0.02724 =
        0.02197   -0.00397    0.00104    0.00283
AFIX   43
H9    2    0.432237    0.286768    0.687502    11.00000   -1.20000
AFIX    0
C10   1    0.462670   -0.000465    0.667672    11.00000    0.02133    0.03933 =
        0.02491    0.00217   -0.00411    0.00360
AFIX   43
H10   2    0.471081   -0.001206    0.737047    11.00000   -1.20000
AFIX    0
C12   1    0.461712   -0.174746    0.488364    11.00000    0.02232    0.02327 =
        0.03371   -0.00743    0.00381    0.00256
AFIX   43
H12   2    0.469434   -0.290348    0.439147    11.00000   -1.20000
AFIX    0
C11   1    0.473033   -0.170972    0.592250    11.00000    0.01688    0.02383 =
        0.03635    0.00435   -0.00261    0.00577
H1O4  2    0.372500   -0.007900    0.757800    11.00000    0.05000
H1    2    0.382300    0.351000    0.637500    11.00000    0.05000
H2O4  2    0.380400    0.223100    0.823900    11.00000    0.05000
HKLF 4
END
;
data_global
_journal_date_recd_electronic     2016-03-08
_journal_date_accepted     2016-03-24
_journal_name_full     'Acta Crystallographica, Section E'
_journal_year     2016
_journal_volume     72
_journal_issue      4
_journal_page_first     575
_journal_page_last     582
_journal_paper_category     GO
_journal_paper_doi     10.1107/S2056989016005089
_journal_coeditor_code     SU5287
_publ_contact_author_name     'P. A. Suchetan'
_publ_contact_author_address
;
Dept. of Chemistry, University College of Science, Tumkur University,
Tumkur 572 103, India
;
_publ_contact_author_email     'pasuchetan@yahoo.co.in'
_publ_contact_author_fax     ?
_publ_contact_author_phone     '+919844800816'
_publ_section_title
;
Crystal structures of three <i>N</i>-(arylsulfonyl)-4-fluorobenzamides
;
_publ_section_title_footnote     .
loop_
    _publ_author_name
    _publ_author_footnote
    _publ_author_address
    'Suchetan, P. A.'
;
These authors contributed equally.
;
;
Department of Chemistry, University College of Science, Tumkur University,
Tumkur 572 103,
India
;
    'Naveen, S.'
;
These authors contributed equally.
;
;
Institution of Excellence, University of Mysore, Manasagangotri, Mysuru-6,
India
;
    'Lokanath, N. K.' .
;
Department of Studies in Physics, University of Mysore, Manasagangotri,
Mysuru-6,
India
;
    'Srivishnu, K. S.' .
;
University College of Science, Tumkur,
India
;
    'Supriya, G. M.' .
;
University College of Science, Tumkur,
India
;
    'Lakshmikantha, H. N.' .
;
University College of Science, Tumkur,
India
;
_publ_section_synopsis
;
The crystal structures of three <i>N</i>-(arylsulfonyl)-4-fluorobenzamides,
namely 4-fluoro-<i>N</i>-(2-methylphenylsulfonyl)benzamide, (I),
<i>N</i>-(2-chlorophenylsulfonyl)-4-fluorobenzamide, (II), and
<i>N</i>-(4-chlorophenylsulfonyl)-4-fluorobenzamide monohydrate, (III), are
described and compared with related structures. The conformation of the three
molecules is very similar with the aromatic rings being inclined to one
another by 82.83(11) and 85.01(10)\% in the two independent molecules of (I),
89.91(10)\% in (II) and 81.82(11)\% in (III).
;
